# Supplementary material for: HSF1 Stimulates Glutamine Transport by Super-Enhancer-Driven lncRNA LINC00857 in Colorectal Cancer
Source: Cancers (Basel). 2022 Aug 9;14(16):3855. doi: 10.3390/cancers14163855 (PMC9406190; doi:10.3390/cancers14163855)
Supplement: Supplementary file 1 [file cancers-14-03855-s001.zip]

Archive with 1 entries (1 files):
- cancers-1821523-supplementary.pdf
